# Supplementary material for: RanBP1: A Potential Therapeutic Target for Cancer Stem Cells in Lung Cancer and Glioma
Source: Int J Mol Sci. 2023 Apr 6;24(7):6855. doi: 10.3390/ijms24076855 (PMC10095367; doi:10.3390/ijms24076855)
Supplement: Supplementary file 1 [file ijms-24-06855-s001.zip]

Archive with 1 entries (1 files):
- ijms-2278422-supplementary.pdf
